# Supplementary material for: Food Agency in the United States: Associations with Cooking Behavior and Dietary Intake
Source: Nutrients. 2020 Mar 24;12(3):877. doi: 10.3390/nu12030877 (PMC7146410; doi:10.3390/nu12030877)
Supplement: Supplementary file 1 [file nutrients-12-00877-s001.zip]

Archive with 1 entries (1 files):
- nutrients-751957-SI.docx
